# Supplementary material for: Guidance in author instructions of hematology and oncology journals: A cross sectional and longitudinal study
Source: PLoS One. 2017 Apr 28;12(4):e0176489. doi: 10.1371/journal.pone.0176489 (PMC5409080; doi:10.1371/journal.pone.0176489)
Supplement: S3 File — (XLS) [file pone.0176489.s003.xls]

## Sheet: Hem_Onco
ID_H	ID_O	JOURNAL	Former_Journal_Name	start_year	language	IF_2008	Total_Cites_2008	IF_5Y_2008	IM_IND_2008	ARTICLES_2008	EIG_FKT_2008	ART_INFL_2008	IF_2009	Total_Cites_2009	IF_2010	Total_Cites_2010	IF_2011	Total_Cites_2011	IF_5Y_2011	IM_IND_2011	ARTICLES_2011	EIG_FKT_2011	ART_INFL_2011	IF_2012	Total_Cites_2012	IF_2013	Total_Cites_2013	IF 2014	Total_Cites_2014	IF_5Y_2014	IM_IND_2014	ARTICLES_2014	EIG_FKT_2014	ART_INFL_2014	JOU_TYPE_2010	JOU_TYPE_2012	JOU_TYPE_2014	JCR_2011	IFA_avail_2012	JCR_2014	IFA_avail_2015	PUBLISHE_2012	publisher_jcr_2012	publisher_jcr_corr_2012	COUNTRY	REGION	REGION2	country_jcr	region_jcr
	1	ACTA ONCOL		1921	english	2.739	3416	2.561	0.847	176	0.0078	0.683	2.265	3584	3.137	3979	3.047	4167	2.561	0.847	176	0.0078	0.683	2.867	4416	3.71	5085	2.997	4981	3.081	0.811	164	0.01139	0.964	1	1	1	1	1	1	1	Informa healthcare	taylor_francis	Informa	8	2	2	norway	europe
	2	ADV CANCER RES		1953	english	4.721	1885	5.818	0.957	23	0.00427	2.191	4.456	1815	6.08	1888			5.818	0.957	23	0.00427	2.191	6.351	1890	4.255	1957	5.321	1956	5.829	0.25	40	0.00376	2.02	0	0	0	0	0	1	0	Elsevier; keine eigenen ifa u. allg. info; Book se	elsevier	Elsevier	1	1	1	usa	north america
	3	AM J CLIN ONCOL-CANC		1978	english	1.792	2859	1.852	0.155	103	0.00663	0.486	2.206	2819	1.768	2905	1.911	3022	1.852	0.155	103	0.00663	0.486	2.552	3213	2.611	3358	3.062	3480	2.323	0.575	106	0.00646	0.774	1	1	1	1	1	1	1	Lippincott Williams & Wilkins	lippincott	Wolters Kluwer	1	1	1	usa	north america
	4	ANN ONCOL		1990	english	4.935	15689	5.303	1377	419	0.05407	1405	5.647	16964	6.452	18391	5.469	19905	5.303	1377	419	0.05407	1405	7.384	22805	6.578	24363	7.04	26807	6.885	1.736	345	0.08086	2.314	1	1	1	1	1	1	1	oxford university press	oxford_university_press	Oxford University Press	9	2	2	england	uk
	5	ANN SURG ONCOL		1994	english	3.898	8085	4.507	0.976	420	0.02695	1129	4.13	9632	4.182	11090	4.279	12345	4.507	0.976	420	0.02695	1129	4.12	14447	3.943	16465	3.93	19490	4.532	0.717	629	0.05779	1.424	1	1	1	1	1	1	1	Springer	springer	Springer	1	1	1	usa	north america
	6	ANTI-CANCER DRUG		1990	english	2.358	3065	2.316	0.359	128	0.00906	0.59	2.23	3044	2.376	3180	2.232	3376	2.316	0.359	128	0.00906	0.59	2.232	3499	1.891	3435	1.784	3511	2.095	0.609	138	0.00506	0.504	1	1	1	1	1	1	1	Lippincott Williams & Wilkins	lippincott	Springer	18	2	2	usa	north america
	7	ANTICANCER RES		1981	english	1.39	11366	1.472	0.139	533	0.02755	0.366	1.428	11382	1.656	12437	1.553	12456	1.472	0.139	533	0.02755	0.366	1.713	14011	1.872	14927	1.826	16453	1.92	0.344	909	0.02574	0.45	1	1	1	1	1	1	1	Stanford University Highwire Press	int_inst_cancer_research	Stanford University Highwire Press	1	1	1	greece	europe
	8	B CANCER		1966	multi_language	1.094	1282	1.044	0.347	150	0.00207	0.131	0.792	1023	0.887	1078	0.672	1011	1.044	0.347	150	0.00207	0.131	0.605	988	0.635	1016	0.604	974	0.533	0.111	126	0.00126	0.106	1	1	1	1	1	1	1	john libbey eurotext	john_libbey_eurotext	John Libbey	11	2	2	france	europe
	9	BBA-REV CANCER		1963	english	10.283	2100	10.27	1074	27	0.00985	3862	11.685	2271	9.886	2791	9.38	3046	10.27	1074	27	0.00985	3862	9.033	3334	7.584	3672	7.845	3964	8.811	1.512	82	0.01038	2.683	0	0	0	1	1	1	1		elsevier	Elsevier				netherlands	europe
	10	BIODRUGS		1997	english	2.253	758	2.299	0.816	38	0.00287	0.635	3.506	862	4.192	972	3.443	1013	2.299	0.816	38	0.00287	0.635	2.809	1041	2.12	1014	2.989	1154	2.704	0.75	44	0.00246	0.726	1	1	1	1	1	1	1	adis	adis_int	Adis	20	3	3	new zealand	australasia
	11	BIRTH DEFECTS RES B		2003	english	1.5	293	1.624	0.5	34	0.00175	0.464	2.279	458	2.279	470	1.931	656	1.624	0.5	34	0.00175	0.464	1.971	717	1.168	723	0.768	753	1.41	0.436	39	0.00145	0.39	1	1	1	1	1	1	1	wiley	wiley	Willey	1	1	1	usa	north america
	12	BMC CANCER		2000	english	3.087	2923	3.159	0.331	372	0.01767	0.969	2.736	4017	3.153	5847	3.011	7853	3.159	0.331	372	0.01767	0.969	3.333	10306	3.319	12565	3.362	15227	3.77	0.411	981	0.04894	1.056	1	1	1	1	1	1	1	biomed central	biomed_central	Biomed Central	2	2	4	england	uk
21	13	BONE MARROW TRANSPL		1986	english	3.4	10044	2.924	0.609	302	0.02291	0.711	2.998	9153	3.66	10818	3.746	10259	2.924	0.609	302	0.02291	0.711	3.541	10690	3.466	10149	3.57	10530	3.379	0.801	211	0.01725	1.051	1	1	1	1	1	1	1	nature publishin group (macmillan)	nature_publishing_group	Nature	2	2	4	england	uk
	14	BRACHYTHERAPY		2002	english	1.942	350	4.217	0.289	38	0.00176	1.15	1.857	401	1.964	494	1.466	565	4.217	0.289	38	0.00176	1.15	1.22	651	1.987	809	2.758	1115	2.169	0.696	92	0.00325	0.594	1	1	1	1	1	1	1	elsevier	elsevier	Elsevier	1	1	1	usa	north america
	15	BRAIN TUMOR PATHOL		1983	english	0.406	160		0	15	0.00059		1.1	230	1.129	221	1.194	294		0	15	0.00059		1.583	369	2.281	404	1.224	419	1.445	0.289	45	0.00095	0.365	1	1	1	1	1	1	1	Springer Japan	springer	Springer	7	3	3	japan	australasia
	16	BREAST		1992	english	2.155	1679	2.274	0.349	106	0.00705	0.589	2.087	1595	2.089	1774	2.491	2026	2.274	0.349	106	0.00705	0.589	1.967	2281	2.581	2544	2.381	2825	2.203	0.496	125	0.00821	0.736	1	1	1	1	1	1	1	Elsevier	churchill_livingstone	Elsevier	10	2	2	scotland	uk
	17	BREAST CANCER RES		1999	english	5.052	3811	4.97	1143	112	0.02245	1690	5.326	4644	5.785	5729	5.245	6483	4.97	1143	112	0.02245	1690	5.872	7547	5.881	8270	5.49	8885	6.281	0.617	175	0.02791	2.228	1	1	1	1	1	1	1	biomed central	biomed_central	Biomed Central	1	1	1	england	uk
	18	BREAST CANCER RES TR		1981	english	5.684	9299	4.961	1119	329	0.03459	1425	4.696	9695	4.859	11164	4.431	12507	4.961	1119	329	0.03459	1425	4.469	14934	4.198	16303	3.94	16714	4.009	0.724	395	0.05361	1.315	1	1	1	1	1	1	1	Springer	springer	Springer	1	1	1	usa	north america
	19	BREAST CARE		2006	multi_language	0.53	61		0.288	59	0.00021	0.112	0.5	81	0.364	85	0.446	126		0.288	59	0.00021	0.112	0.68	209	0.911	256	0.627	259	0.687	0.176	51	0.00082	0.178	1	1	1	1	1	1	1	Karger	karger	Karger	6	2	2	germany	europe
	20	BREAST J		1995	english	2.091	1398		0.345	87	0.00634		1.61	1491	1.425	1621	1.643	1836		0.345	87	0.00634		1.831	1836	1.433	1903	1.411	1883	1.625	0.26	77	0.00444	0.548	1	1	1	1	1	1	1	Wiley-Blackwell	wiley	Willey	1	1	1	usa	north america
	21	BRIT J CANCER		1947	english	4.846	31550	4.637	0.78	608	0.09494	1419	4.346	31646	4.831	34117	5.042	35335	4.637	0.78	608	0.09494	1419	5.082	38414	4.817	39150	4.836	41425	5.305	1.051	625	0.07554	1.66	1	1	1	1	1	1	1	nature publishing group (macmillan)	nature_publishing_group	Nature	2	2	4	england	uk
	22	CA-CANCER J CLIN		1950	english	74.575	7522	50.766	24684	19	0.03648	17518	87.925	8528	94.333	9804	101.78	10976	50.766	24684	19	0.03648	17518	153.459	13722	162.5	16130	115.84	18594	119.827	35.923	26	0.06277	35.849	0	0	0	1	1	1	1	American Cancer Society	lippincott	Wolters Kluwer	1	1	1	usa	north america
	23	CANCER		1948	english	5.238	60637	5.517	1109	659	0.12256	1673	2.711	4012	2.907	60958	4.771	59451	5.517	1109	659	0.12256	1673					4.889	63055	5.292	1.272	423	0.09445	1.978	1	1	1	1	1	1	1	Wiley	wiley	Willey	1	1	1	usa	north america
	24	CANCER BIOL THER		2002	english	2.761	3265	3.118	0.441	236	0.02197	1059	1.443	996	1.873	4637	2.636	5244	3.118	0.441	236	0.02197	1059	3.287	6270	3.63	6738	3.072	7260	3.617	0.701	177	0.01653	1.002	1	1	1	1	1	1	1	Landes Bioscience	landes_bioscience	Landes Bioscience	1	1	1	usa	north america
	25	CANCER BIOTHER RADIO		1996	english	1.318	1041	1.598	0.215	79	0.00336	0.374	3.199	5853	2.789	1186	1.787	1261	1.598	0.215	79	0.00336	0.374	1.738	1292	1.381	1336	1.778	1470	1.828	0.295	61	0.00317	0.446	1	1	1	1	1	1	1	Mary Ann Liebert, Inc. publishers	mary_ann_liebert	Mary Ann Liebert Inc.	1	1	1	usa	north america
	26	CANCER CAUSE CONTROL		1990	english	3.69	5433	4.01	0.445	137	0.01954	1442	25.288	15367	26.925	5950	2.877	6408	4.01	0.445	137	0.01954	1442	3.2	7164	2.961	7525	2.735	7478	3.056	0.576	165	0.01766	1.065	1	1	1	1	1	1	1	Springer	springer	Springer	1	1	1	netherlands	europe
	27	CANCER CELL		2002	english	24.962	12985	23.332	5359	78	0.11911	11725	2.654	5720	2.759	17941	26.566	19726	23.332	5359	78	0.11911	11725	24.755	22200	23.893	24929	23.523	27283	27.252	4.707	116	0.10699	13.232	1	1	1	1	1	1	1	Elsevier, Cell Press	cell_press	Elsevier	1	1	1	usa	north america
	28	CANCER CHEMOTH PHARM		1978	english	2.74	5533	2.477	0.813	268	0.01355	0.66	2.768	1287	2.773	6410	2.833	6922	2.477	0.813	268	0.01355	0.66	2.795	7899	2.571	7809	2.769	8406	2.653	0.502	285	0.01594	0.679	1	1	1	1	1	1	1	Springer	springer	Springer	2	2	4	usa	north america
	29	CANCER CYTOPATHOL		1997	english	2.471	1208	2.358	0.204	49	0.00361	0.626	2.056	1477	1.918	1429	3.333	1571	2.358	0.204	49	0.00361	0.626	4.434	1768	3.807	1837	3.354	2035	3.771	0.72	100	0.00346	0.842	1	1	1	1	1	1	1	Wiley	wiley	Willey	1	1	1	usa	north america
	30	CANCER EPIDEMIOLOGY	CANCER DETECT PREV	1976	english	1.951	1445						4.31	16984	3.919	1543	2.522	1571	2.134	0.026	38	0.00466	0.625	2.232	800	2.558	1203	2.711	1567	2.49	0.351	111	0.00695	0.718	1	1	1	1	1	1	1	ISPO, now Elsevier (will be continued as Cancer Ep	elsevier	Elsevier	13	2	2	england	uk
	31	CANCER EPIDEM BIOMAR		1991	english	4.77	15330	5.148	0.532	453	0.06422	1692	3.126	2652	3.744	18052	4.123	18818	5.148	0.532	453	0.06422	1692	4.559	20067	4.324	20408	4.125	20307	4.57	0.774	310	0.04453	1.69	1	1	1	1	1	1	1	American Association of Cancer Research	american_association_cancer_research	American Association for Cancer Research	1	1	1	usa	north america
	32	CANCER GENE THER		1994	english	3.005	2474	2.911	0.716	81	0.00881	0.783	1.537	4070	1.551	3028	2.802	2486	2.911	0.716	81	0.00881	0.783	2.945	2700	2.553	2656	2.416	2501	2.328	0.597	67	0.00459	0.614	1	1	1	1	1	1	1	nature publishing group (macmillan)	nature_publishing_group	Nature	1	1	1	england	uk
	33	CANCER GENET CYTOGEN		1979	english	1.482	4257	1.5	0.274	164	0.00978	0.415	3.791	4218	4.293	4022	1.389	3802	1.5	0.274	164	0.00978	0.415	1.929	3601	2.417	385	2.975	630	2.941	0.48	75	0.00312	0.969	1	1	1	1	1	1	1	Elsevier	elsevier	Elsevier	1	1	1	usa	north america
	34	CANCER IMMUNOL IMMUN		1976	english	3.804	3867	3.525	1042	167	0.01572	1058	2.105	2195	2.39	4796	3.701	4900	3.525	1042	167	0.01572	1058	1.915	174	3.943	5767	3.941	5954	3.729	1.139	115	0.015	1.061	1	1	1	1	1	1	1	Springer	springer	Springer	16			usa	north america
	35	CANCER INVEST		1983	english	1.976	2120	2.28	0.438	137	0.00712	0.667	3.471	1700	2.88	2461	1.847	2476	2.28	0.438	137	0.00712	0.667	3.637	5317	2.06	2684	2.218	2734	1.983	0.538	65	0.00426	0.495	1	1	1	1	1	1	1	Informa healthcare	taylor_francis	Informa	1	1	1	usa	north america
	36	CANCER J		2000	english	2.769	1612	2.629	0.438	64	0.00461	0.778	3.741	14712	4.864	1770	3.256	1878	2.629	0.438	64	0.00461	0.778	2.238	2734	3.605	2364	4.237	2444	3.503	0.524	63	0.00749	1.245	1	1	1	1	1	1	1	Lippincott Williams & Wilkins	lippincott	Wolters Kluwer	1	1	1	usa	north america
	37	CANCER LETT		1975	english	3.504	13358	3.33	0.624	441	0.04522	0.972	9.345	3537	7.14	16985	4.238	17370	3.33	0.624	441	0.04522	0.972	3.662	2087	5.016	20626	5.621	22516	4.958	1.428	421	0.03936	1.237	1	1	1	1	1	1	1	Elsevier	elsevier	Elsevier	16	2		netherlands	europe
	38	CANCER METAST REV		1982	english	6.766	2825	7.47	0.691	55	0.01095	2465	1.878	1875	2.065	3770	10.573	4501	7.47	0.691	55	0.01095	2465	4.258	19352	6.449	5249	7.234	5649	9.312	0.716	74	0.01107	2.782	0	0	0	1	1	1	1	Springer	springer	Springer	1	1	1	usa	north america
	39	CANCER NURS		1978	english	1.705	2001	2.248	0.236	55	0.00364	0.53	7.543	131662	8.234	2026	1.792	2176	2.248	0.236	55	0.00364	0.53	7.787	5016	1.931	2543	1.966	2390	2.112	0.306	85	0.00399	0.67	1	1	1	1	1	1	1	Lippincott Williams & Wilkins	lippincott	Wolters Kluwer	1	1	1	usa	north america
	40	CANCER RES		1916	english	7.514	125341	7.98	1153	1228	0.43486	2826	3.771	5001	3.846	139396	7.856	138772	7.98	1153	1228	0.43486	2826	1.824	2133	9.284	142970	9.329	142659	9.115	1.406	679	0.21177	3.122	1	1	1	1	1	1	1	American Association of Cancer Research	american_association_cancer_research	American Association for Cancer Research	1	1	1	usa	north america
	41	CANCER SCI		1907	english	3.471	3755	3.765	0.592	343	0.02469	1182	5.295	2546	6.811	6547	3.325	7342	3.765	0.592	343	0.02469	1182	8.65	143522	3.534	9425	3.523	10217	3.819	0.562	208	0.02555	1.029	1	1	1	1	1	1	1	Wiley	wiley	Willey	7	3	3	japan	australasia
	42	CANCER TREAT REV		1974	english	4.729	2188	4.569	1070	71	0.00876	1324	5.418	60723	5.131	3091	6.054	3642	4.569	1070	71	0.00876	1324	3.479	8711	6.466	4867	7.588	5719	6.611	2.786	126	0.01387	1.882	1	1	0	1	1	1	1	Elsevier	elsevier	Elsevier	21	2	2	england	uk
	43	CARCINOGENESIS		1980	english	4.93	18527	5.21	0.812	314	0.04969	1615	4.795	19181	5.402	5402	5.702	20081	5.21	0.812	314	0.04969	1615	6.024	4233	5.266	21934	5.334	22394	5.698	1.248	314	0.03536	1.559	1	1	1	1	1	1	1	oxford university press	oxford_university_press	Oxford University Press	1	1	1	england	uk
	44	ANAL CELL PATH	CELL ONCOLOGY	2004	english	3.383	352	3.111	0.696	23	0.00229	0.955	4.169	460	3.175	3175	3.105	555	3.111	0.696	23	0.00229	0.955	5.635	21223	2.124	691	3.032	876	2.817	0.439	41	0.00204	0.635	1	1	1	1	1	1	1	IOS Press	ios press	IOS Press	18	2	2	netherlands	europe
	45	CHEMOTHERAPY		1968	english	1.515	1210	1.452	0.394	71	0.00218	0.302	2.028	1270	2.108	2108	1.816	1423	1.452	0.394	71	0.00218	0.302	2.4	620	1.554	1339	1.288	1280	1.265	0.25	8	0.00162	0.302	1	1	1	1	1	1	1	Karger	karger	Karger	16	2	2	switzerland	europe
	46	CLIN BREAST CANCER		2000	english	2.427	975		0.227	75	0.00447		1.13	334	1.988	2790	2.375	1199		0.227	75	0.00447		2.066	1415	2.628	1380	2.107	1423	2.439	0.492	63	0.00374	0.753	1	1	1	1	1	1	1	CIG media group	cig_media_group	CIG media group	1	1	1	usa	north america
	47	CLIN CANCER RES		1995	english	6.488	46744	6.646	1022	1019	0.21531	2021	2.065	1021	2.79	7338	7.742	60853	6.646	1022	1019	0.21531	2021	2.422	1261	8.193	68311	8.722	72155	8.531	1.845	609	0.16148	2.821	1	1	1	1	1	1	1	American Association for Cancer Research	american_association_cancer_research	American Association for Cancer Research	1	1	1	usa	north america
	48	CLIN COLORECTAL CANC		2000	english	2.724	513		0.245	49	0.00262		6.747	52244	7.338	2632	1.676	520		0.245	49	0.00262		7.837	65704	2.907	791	2.822	763	2.426	0.415	53	0.00197	0.763	1	1	1	1	1	1	1	CIG media group	cig_media_group	CIG media group	1	1	1	usa	north america
	49	CLIN EXP METASTAS		1983	english	2.905	2273	3.222	0.773	88	0.00705	0.981	1.764	492	2.632	4113	3.524	3014	3.222	0.773	88	0.00705	0.981	1.8	695	3.725	3312	3.491	3632	3.771	0.654	81	0.0071	1.15	1	1	1	1	1	1	1	Springer	springer	Springer	16			netherlands	europe
	50	CLIN GENITOURIN CANC		2002	english	1.722	159		0.2	25	0.00096		3.91	2607	4.113	1638	2.605	290		0.2	25	0.00096		3.46	3312	1.693	419	2.322	604	2.157	0.26	96	0.00197	0.608	1	1	1	1	1	1	1	CIG media group	cig_media_group	CIG media group	1	1	1	usa	north america
	51	CLIN LUNG CANCER		1999	english	2.393	584		0.197	61	0.00287		1.914	221	1.638	2362	2.944	870		0.197	61	0.00287		1.429	338	3.22	1234	3.104	1353	2.785	0.687	67	0.00437	0.845	1	1	1	1	1	1	1	CIG media group	cig_media_group	CIG media group	1	1	1	usa	north america
	52	CLIN LYMPHOMA MYELOM		2000	english	1.596	275	1.735	0.095	63	0.00189	0.551	1.509	625	2.362	1988		676	1.735	0.095	63	0.00189	0.551	2.038	1016	1.929	881	2.02	1092	1.748	0.414	87	0.00471	0.605	1	1	1	1	0	1	1	CIG media group	cig_media_group	CIG media group	1	1	1	usa	north america
	53	CLIN ONCOL-UK		1989	english	2.184	1585	1.998	0.484	91	0.00511	0.523	2.846	1730	2.294	1990	2.072	1897	1.998	0.484	91	0.00511	0.523	1.667	782	2.826	2304	3.398	2641	2.969	0.929	84	0.00711	1.056	1	1	1	1	1	1	1	Elsevier	elsevier	Elsevier	2	2	4	england	uk
13	54	CRIT REV ONCOL HEMAT		1981	english	4.589	3237	4.215	0.864	103	0.0122	1.234	5.269	3690	4.689	3986	4.411	4110	4.215	0.864	103	0.0122	1.234	2.858	2216	4.046	4720	4.027	5103	3.968	1.23	100	0.01045	1.234	1	1	0	1	1	1	1	Elsevier	elsevier	Elsevier	10	2	2	usa	north america
	55	CURR CANCER DRUG TAR		2001	english	4.316	1388		1030	67	0.00887		5.129	1812	4.771	1973	4.327	2094		1030	67	0.00887		4.637	4618	3.582	2528	3.522	2629	3.572	0.444	63	0.00601	0.943	1	1	1	1	1	1	1	Bentham	bentham	Bentham Science	1	1	1	netherlands	europe
	56	CURR OPIN ONCOL		1989	english	4.116	2219	3.663	1000	89	0.00854	1138	4.088	2389	4.386	2519	4.101	2567	3.663	1000	89	0.00854	1138	4	2521	3.761	2840	4.466	2991	3.558	0.924	92	0.00816	1.122	0	0	0	1	1	1	1	Lippincott Williams & Wilkins	lippincott	Wolters Kluwer	9	2	2	usa	north america
	57	CURR PROB CANCER		1977	english	3	229	1.639	0	5	0.00056	0.415	7.545	262	1.5	267	1.333	271	1.639	0	5	0.00056	0.415	4.027	2770	1	296	0.526	277	1	0.182	11	0.00051	0.389	0	0	0	1	1	1	0	Elsevier	elsevier	Elsevier	1	1	1	usa	north america
	58	EJC SUPPL (only suppleme		1992	english	3.406	1219	2.434	0.094	53	0.00412	0.697	2.745	1255	9.386	1474			2.434	0.094	53	0.00412	0.697	1.562	270										1	1	1	0	0	0	0	Elsevier	elsevier	Elsevier	2	2	4	england	uk
	59	EJSO-EUR J SURG ONC		1975	english	2.491	4145	2.563	0.735	181	0.01325	0.647	2.564	4458	2.772	4508	2.499	4681	2.563	0.735	181	0.01325	0.647	2.614	5179	2.892	5397	3.009	5891	2.953	0.422	232	0.01271	0.912	1	1	1	1	1	1	1	Elsevier	elsevier	Elsevier	16	2		england	uk
	60	ENDOCR-RELAT CANCER		1994	english	5.236	3080	5.827	0.483	89	0.01558	1756	4.282	3434	4.432	3909	4.364	3879	5.827	0.483	89	0.01558	1756	5.261	4611	4.907	4977	4.805	5382	5.217	1.078	128	0.01265	1.596	1	1	1	1	1	1	1	Society for Endocrinology	bioscientifica	Bioscientifica	1	1	1	england	uk
	61	EUR J CANCER		1965	english	4.475	17214	4.635	1009	319	0.05028	1367	4.121	17414	4.944	18330	5.536	19134	4.635	1009	319	0.05028	1367	5.061	21316	4.819	23038	5.417	23587	5.624	1.295	339	0.05601	1.879	1	1	1	1	1	1	1	Elsevier	elsevier	Elsevier	2	2	4	england	uk
	62	EUR J CANCER CARE		1992	english	0.985	759	1.429	0.132	76	0.00218	0.351	1.1	842	1.138	1008	1.171	1174	1.429	0.132	76	0.00218	0.351	1.308	1382	1.762	1692	1.564	1598	1.59	0.57	86	0.00364	0.483	1	1	1	1	1	1	1	Wiley	wiley	Willey	2	2	4	england	uk
	63	EUR J CANCER PREV		1991	english	1.865	1875	2.271	0.463	80	0.00521	0.625	2.205	1919	2.536	1988	2.13	1957	2.271	0.463	80	0.00521	0.625	2.974	2348	2.764	2346	3.031	2432	2.517	0.766	77	0.00467	0.771	1	1	1	1	1	1	1	Lippincott Williams & Wilkins	lippincott	Wolters Kluwer	9	2	2	usa	north america
	64	EUR J GYNAECOL ONCOL		1980	english	0.641	1180		0.058	156	0.0029	0.175	0.614	1182	0.633	1103	0.474	1172		0.058	156	0.0029	0.175	0.577	1222	0.602	1179	0.611	1197	0.595	0.054	147	0.00179	0.141	1	1	1	1	1	1	0	I.R.O.G.	i_r_o_g	IROG	3	2	2	canada	north america
	65	EXP CELL RES		1950	multi_language	3.948	18859	3.91	0.804	327	0.06642	1579	3.589	19418	3.609	19952	3.58	19244	3.91	0.804	327	0.06642	1579	3.557	19730	3.372	19505	3.246	19452	3.377	0.681	310	0.02593	1.099	1	1	1	1	1	1	1	Elsevier	elsevier	Elsevier	8	2	2	usa	north america
	66	EXPERT REV ANTICANC		2001	english	2.296	1222		0.351	154	0.00695		2.493	1582	2.976	1961	2.652	2037		0.351	154	0.00695		2.066	2049	2.279	2262	2.249	2303	2.001	0.605	119	0.0065	0.567	0	0	1	1	1	1	1	Expert Reviews	expert_reviews	Expert Reviews	2	2	4	england	uk
	67	FAM CANCER		2000	english	2.052	561		0.435	46	0.00371		2.189	717	2.139	819	1.302	800		0.435	46	0.00371		1.935	1039	1.618	1092	1.977	1185	1.792	0.354	79	0.00479	0.689	1	1	1	1	1	1	1	Springer	springer	Springer	18	2	2	netherlands	europe
	68	FOLIA BIOL-PRAGUE		1955	english	1.14	352	1.118	0	34	0.00107	0.317	0.924	342	0.000729	349	1.151	393	1.118	0	34	0.00107	0.317	1.219	459	1.167	442	1	459	1.079	0.078	51	0.00067	0.238	1	1	1	1	1	1	1	University of Prague?	charles_university_prague	University of Prague	22	2	2	czeck republic	europe
	69	GENE CHROMOSOME CANC		1989	english	3.925	5024	3.557	0.935	108	0.01944	1396	3.858	5025	3.99	5132	3.306	4827	3.557	0.935	108	0.01944	1396	3.546	4898	3.836	5070	4.041	5367	3.894	0.979	95	0.01137	1.373	1	1	1	1	1	1	1	Wiley	wiley	Willey	16			usa	north america
	70	GYNECOL ONCOL		1972	english	2.919	14721	2.889	0.775	365	0.03748	0.679	3.733	17567	3.76	15387	3.888	16716	2.889	0.775	365	0.03748	0.679	3.929	18243	3.687	18375	3.774	19159	3.843	0.797	408	0.03311	1.064	1	1	1	1	1	1	1	Elsevier	elsevier	Elsevier	1	1	1	usa	north america
35	71	HEMATOL ONCOL		1983	english	2.333	498	2.468	0.273	33	0.00202	0.836	1.869	499	2.258	579	2.475	594	2.468	0.273	33	0.00202	0.836	2.036	604	2.355	699	3.084	751	2.471	0.571	28	0.00238	0.868	1	1	1	1	1	1	1	Wiley	wiley	Willey	10	2	2	england	uk
41	72	HEMATOL ONCOL CLIN N		1987	english	2.108	1661	2.041	0.231	78	0.00469	0.617	2.054	1511	2.778	1729	2.637	1758	2.041	0.231	78	0.00469	0.617	2.084	1831	2.072	1692	2.295	1764	2.131	0.391	69	0.00493	0.885	0	0	0	1	1	1	0		elsevier	Elsevier				usa	north america
	73	INT J BIOL MARKER		1986	english	1.265	603	1.296	0.25	28	0.00163	0.345	1.419	585	1.26	578	1.479	577	1.296	0.25	28	0.00163	0.345	1.592	634	1.36	688	1.371	753	1.476	0.543	35	0.001	0.297	1	1	1	1	1	1	1	Wichtig Editore	wichtig_editore	Wichtig	4	2	2	italy	europe
	74	INT J CANCER		1936	multi_language	4.734	36277	4.656	1023	768	0.11463	1452	4.722	37606	4.926	40186	5.444	41471	4.656	1023	768	0.11463	1452	6.198	44529	5.007	46009	5.085	47838	5.72	1.695	593	0.08892	1.691	1	1	1	1	1	1	1	Wiley	wiley	Willey	6	2	2	switzerland	europe
	75	INT J GYNECOL CANCER		1991	english	1.932	3344	2.078	0.287	230	0.01338	0.518	2.179	3903	1.558	3582	1.646	4115	2.078	0.287	230	0.01338	0.518	1.941	4773	1.949	4812	1.958	5033	1.982	0.439	255	0.01144	0.55	1	1	1	1	1	1	1	Wiley	wiley (although lippincott mentioned)	Willey	1	1	1	usa	north america
	76	INT J HYPERTHER		1985	english	2.339	1386	2.571	0.25	60	0.00377	0.624	2.412	1417	2.929	2082	1.923	1724	2.571	0.25	60	0.00377	0.624	2.591	2039	2.769	2372	2.645	2247	2.469	0.357	70	0.00408	0.658	1	1	1	1	1	1	1	Informa healthcare	informa_healthcare	Informa	1	1	1	england	uk
	77	INT J ONCOL		1992	english	2.234	7004	2.27	0.337	288	0.02732	0.649	2.447	7320	2.571	7832	2.399	8237	2.27	0.337	288	0.02732	0.649	2.657	9530	2.773	10283	3.025	11495	2.849	0.567	517	0.02204	0.686	1	1	1	1	1	1	1	Spandidos	prof_spandidos	Spandidos	21	2	2	greece	europe
	78	INT J RADIAT ONCOL		1975	english	4.639	33397	5.015	0.894	663	0.06914	1081	4.592	35394	4.503	35964	4.105	34832	5.015	0.894	663	0.06914	1081	4.524	40406	4.176	40270	4.258	39876	4.359	1.148	427	0.07698	1.389	1	1	1	1	1	1	1	Elsevier	elsevier	Elsevier	1	1	1	usa	north america
	79	INTEGR CANCER THER		2002	english	2.264	423		0	27	0.00194		1.508	436	1.716	558	2.136	687		0	27	0.00194		2.354	869	2.014	934	2.361	1005	2.469	0.315	54	0.002	0.602	1	1	1	1	1	1	1	Sage	sage	Sage	1	1	1	usa	north america
	80	INVEST NEW DRUG		1983	english	3.396	1743	3.044	0.897	68	0.00506	0.771	3.072	1670	3.007	1908	3.357	2187	3.044	0.897	68	0.00506	0.771	3.498	2888	2.927	3180	2.919	3530	2.742	0.694	144	0.00925	0.71	1	1	1	1	1	1	1	Springer	springer	Springer	1	1	1	usa	north america
	81	J CANCER EDUC		1986	english	0.513	477		0.022	45	0.00141	0.273	0.52	572	0.682	578	0.762	704		0.022	45	0.00141	0.273	0.88	752	1.054	873	1.23	1056	1.191	0.222	108	0.00353	0.424	1	1	1	1	1	1	1	Springer	springer (although taylor francis mentioned)	Springer	1	1	1	usa	north america
	82	J CANCER RES CLIN		1903	english	2.217	3159	2.598	0.573	164	0.00837	0.724	2.261	3379	2.485	3806	2.558	4190	2.598	0.573	164	0.00837	0.724	2.914	4912	3.009	5371	3.081	5946	2.943	0.647	224	0.01228	0.719	1	1	1	1	1	1	1	Springer	springer	Springer	6	2	2	germany	europe
	83	J CHEMOTHERAPY		1982	english	0.843	1223	1.138	0.067	120	0.00355	0.284	1.166	1261	1.145	1260	1.084	1167	1.138	0.067	120	0.00355	0.284	0.825	1178	1.073	1093	1.604	1167	1.192	0.261	69	0.00183	0.326	1	1	1	1	1	1	1	Italian Society of Chemotherapy	esift_srl	Italian Society of Chemotherapy	4	2	2	italy	europe
	84	J CLIN ONCOL		1983	english	17.157	97639	15.556	4294	766	0.34752	4166	17.793	104253	18.97	114318	18.372	120262	15.556	4294	766	0.34752	4166	18.038	128679	17.96	130991	18.428	133258	16.966	5.472	466	0.3474	6.152	1	1	1	1	1	1	1	American society of clinical oncology/highwire pre	american_society_clinical_oncology	American society of clinical oncology/highwire pre	1	1	1	usa	north america
	85	J ENVIRON SCI HEAL C		1971	english	3.353	134	2.722	0.182	11	0.00058	0.729	3.227	204	4.84	283	5.16	396	2.722	0.182	11	0.00058	0.729	3.565	457	2.5	499	3.56	564	4.935	0.5	14	0.00106	1.077	0	0	0	1	1	1	1		taylor_francis	Informa				usa	north america
	86	J EXP CLIN CANC RES		1982	english	1.184	949	1.087	0.127	79	0.00269	0.264	1.274	1089	1.921	1316	2.148	1703	1.087	0.127	79	0.00269	0.264	3.066	2263	3.271	2670	4.429	3370	3.731	0.748	107	0.00817	0.79	1	1	1	1	1	1	1	biomed central	biomed_central	Biomed Central	4	2	2	italy	europe
	87	J IMMUNOTHER		1997	english	3.662	1948	3.797	0.333	96	0.00837	1192	3.203	2075	3.593	2500	3.267	2500	3.797	0.333	96	0.00837	1192	3.463	2518	3.354	2473	4.008	2767	3.478	0.673	52	0.00631	1.013	1	1	1	1	1	1	1	Lippincott Williams & Wilkins	lippincott	Wolters Kluwer	1	1	1	usa	north america
	88	J MAMMARY GLAND BIOL		1996	english	4.167	1524	4.539	0.524	42	0.0054	1727	4.074	1637	5.446	1841	6.741	1972	4.539	0.524	42	0.0054	1727	7.524	2120	5	2245	4.526	2267	6.077	0.684	19	0.00433	1.902	0	0	1	1	1	1	1		springer	Springer				usa	north america
	89	J NATL CANCER I		1940	english	14.933	35371	16.03	3338	145	0.09924	5791	14.069	35795	14.697	36187	13.757	35847	16.03	3338	145	0.09924	5791	5.112	1890			12.583	36458	13.584	2.173	173	0.06281	5.803	1	1	1	1	1	1	1	oxford university press	oxford_university_press	Oxford University Press	1	1	1	usa	north america
	90	J NEURO-ONCOL		1983	english	2.323	4642	2.307	0.479	213	0.01382	0.633	2.752	5657	2.929	6009	3.214	6841	2.307	0.479	213	0.01382	0.633	3.115	7895	2.787	7895	3.07	8579	3.104	0.627	314	0.02088	0.901	1	1	1	1	1	1	1	Springer	springer	Springer	1	1	1	usa	north america
	91	J PATHOL		1969	english	5.121	11845	5.583	1630	162	0.03838	1884	6.466	12210	7.274	13094	6.318	13421	5.583	1630	162	0.03838	1884	7.585	14468	7.33	14897	7.429	15629	6.941	1.791	148	0.03168	2.398	1	1	1	1	1	1	1	Wiley	wiley	Willey	2	2	4	england	uk
55	92	J PEDIAT HEMATOL ONC		1979	english	1.176	2336	1.446	0.108	195	0.00797	0.409	1.022	2441	0.998	2631	1.159	2648	1.446	0.108	195	0.00797	0.409	0.973	2803	0.956	2785	0.902	3003	1.07	0.249	237	0.00614	0.355	1	1	1	1	1	1	1	Lippincott Williams & Wilkins	lippincott	Wolters Kluwer	1	1	1	usa	north america
	93	J SURG ONCOL		1969	english	2.478	4985	2.855	0.363	223	0.01396	0.782	2.502	5343	2.428	5451	2.1	5815	2.855	0.363	223	0.01396	0.782	2.644	6793	2.843	7361	3.244	8261	3.088	0.519	293	0.01819	0.896	1	1	1	1	1	1	1	Wiley	wiley	Willey	3	1	1	usa	north america
	94	J THORAC ONCOL		2006	english	3.508	1287	3.514	0.55	222	0.00648	0.883	4.547	2585	4.04	3350	3.661	4653	3.514	0.55	222	0.00648	0.883	4.473	6478	5.8	8282	5.282	8883	4.852	0.957	258	0.03525	1.594	1	1	1	1	1	1	1	Lippincott Williams & Wilkins	lippincott	Wolters Kluwer	1	1	1	usa	north america
	95	JPN J CLIN ONCOL		1971	english	1.405	2088	1.669	0.229	131	0.00571	0.392	1.498	2228	1.856	2630	1.783	2859	1.669	0.229	131	0.00571	0.392	1.898	3309	1.747	3473	2.016	3770	2.036	0.247	194	0.00804	0.561	1	1	1	1	1	1	1	oxford university press	oxford_university_press	Oxford University Press	7	3	3	england	uk
	96	LANCET ONCOL		2000	english	13.283	6586	12.494	3400	105	0.0351	3950	14.47	8251	17.764	10853	22.589	13237	12.494	3400	105	0.0351	3950	25.117	17005	24.725	20565	24.69	24861	26.239	6.243	169	0.10187	10	1	1	1	1	1	1	1	Elsevier	lancet	Elsevier	2	2	4	usa	north america
4	97	LEUKEMIA		1987	english	8.634	14345	6.896	2067	225	0.05949	2.215	8.296	15210	8.966	16938	9.561	17255	6.896	2067	225	0.05949	2.215	10.164	18259	9.379	19431	10.431	20905	9.158	4.226	212	0.05761	3.431	1	1	1	1	1	1	1	nature publishing group (MacMillan Publishers Limi	nature_publishing_group	Nature	11	2	2	england	uk
43	98	LEUKEMIA LYMPHOMA		1989	english	1.939	4789	1.68	0.548	248	0.01658	0.496	2.397	4944	2.492	5308	2.58	5719	1.68	0.548	248	0.01658	0.496	2.301	5921	2.605	6493	2.891	7153	2.624	0.997	321	0.01836	0.894	1	1	1	1	1	1	1	Informa healthcare	taylor_francis	Informa	16			england	uk
34	99	LEUKEMIA RES		1977	english	2.39	3676	2.16	0.755	241	0.013	0.621	2.358	4099	2.555	4585	2.923	5108	2.16	0.755	241	0.013	0.621	2.764	5654	2.692	5660	2.351	5791	2.419	0.579	209	0.0154	0.77	1	1	1	1	1	1	1	Elsevier	elsevier	Elsevier	1	1	1	england	uk
	100	LUNG CANCER		1986	english	2.97	5026	3.004	0.562	224	0.01904	0.782	3.14	5730	3.356	6396	3.434	6587	3.004	0.562	224	0.01904	0.782	3.392	7698	3.737	8621	3.958	9003	3.684	0.786	252	0.02152	1.036	1	1	1	1	1	1	1	Elsevier	elsevier	Elsevier	16	2	2	netherlands	europe
	101	MED DOSIM		1987	english	2.324	489		0.286	42	0.0017		1.256	476	0.941	458	1	501		0.286	42	0.0017		1.009	544	0.952	559	0.76	568	0.833	0.079	63	0.00132	0.265	1	1	1	1	1	1	1	Elsevier	elsevier	Elsevier	1	1	1	usa	north america
	102	MED ONCOL		1984	english	1.134	675	1.234	0.177	79	0.00181	0.324	1.227	724	2.21	1051	2.14	1486	1.234	0.177	79	0.00181	0.324	2.147	2287	2.058	3174	2.634	4475	2.366	0.432	509	0.0137	0.545	1	1	1	1	1	1	1	Springer	humana_press	Springer	16			usa	north america
	103	MELANOMA RES		1990	english	2.336	1657	2.133	0.29	62	0.00494	0.605	2.061	1779	2.254	1754	2.187	1770	2.133	0.29	62	0.00494	0.605	2.518	1786	2.098	1832	2.282	1929	2.145	0.28	82	0.00329	0.638	1	1	1	1	1	1	1	Lippincott Williams & Wilkins	lippincott	Wolters Kluwer	16			usa	north america
	104	MOL CANCER		2002	english	5.362	1429		0.551	89	0.01376		4.16	1766	3.779	2456	3.993	3737		0.551	89	0.01376		5.134	4995	5.397	5470	4.257	6350	5.22	0.758	256	0.01972	1.442	1	1	1	1	1	1	1	biomed central	biomed_central	Biomed Central	16			england	uk
	105	MOL CANCER RES		1990	english	4.533	2546	5.195	0.529	187	0.01888	1909	4.162	3244	4.373	4222	4.288	4504	5.195	0.529	187	0.01888	1909	4.353	5607	4.502	6059	4.38	6733	4.86	1.019	162	0.0192	1.567	1	1	1	1	1	1	1	American Association for Cancer Research	american_association_cancer_research	American Association for Cancer Research	1	1	1	usa	north america
	106	MOL CANCER THER		2001	english	5.003	7929	5.428	0.645	397	0.04619	1676	4.953	9861	5.225	12101	5.226	12886	5.428	0.645	397	0.04619	1676	5.599	14654	6.107	15553	5.683	16563	5.895	1.151	279	0.04	1.794	1	1	1	1	1	1	1	American Association for Cancer Research	american_association_cancer_research	American Association for Cancer Research	1	1	1	usa	north america
	107	MOL CARCINOGEN		1988	english	3.571	2739	3.12	0.699	93	0.00966	1044	3.202	2809	3.265	3127	3.164	3156	3.12	0.699	93	0.00966	1044	4.269	3611	4.77	4074	4.808	4318	4.18	1	118	0.00931	1.087	1	1	1	1	1	1	1	Wiley Interscience	wiley	Wiley	1	1	1	usa	north america
	108	NAT CLIN PRACT ONCOL		2004	english	9.113	1437		1429	56	1429		8.075	1730	8.676	1757	8	1527		1429	56	0.01116		15.031	2768			14.18	4462	14.916	3.827	52	0.02525	5.566	0	0	0	1	1	1	1	nature publishing group (MacMillan Publishers Limi	nature_publishing_group	Nature	16			england	uk
	109	NAT REV CANCER		2001	english	30.762	18908	35.007	4900	85	0.13538	15256	29.538	22298	37.184	26729	37.545	28602	35.007	4900	85	0.13538	15256			37.912	36052	37.4	39868	44.335	4.377	61	0.10028	18.208	0	0	0	1	1	1	1		nature_publishing_group	Nature				england	uk
	110	NEOPLASIA		1999	english	5.191	3779	5.124	1682	151	0.01733	1541	5.025	4232	5.476	5038	5.946	5282	5.124	1682	151	0.01733	1541	5.47	5715	5.398	6174	4.252	6144	4.921	0.602	98	0.0149	1.565	1	1	1	1	1	1	1	Neoplasia Press	neoplasia_press	Neoplasia Press	1	1	1	usa	north america
	111	NEOPLASMA		1954	english	1.179	905	1.179	0.096	83	0.00251	0.278	1.192	1037	1.449	1114	1.44	1091	1.179	0.096	83	0.00251	0.278	1.574	1259	1.642	1239	1.865	1408	1.652	0.467	90	0.00266	0.387	1	1	1	1	1	1	1	AEPress (Slovakia)	slovak_acad_sciences	AEPress	23	2	2	slovakia	europe
	112	NEURO-ONCOLOGY		1999	english	5	1296	5.268	0.934	76	0.00613	1644	4.984	1867	5.483	2326	5.723	3048	5.268	0.934	76	0.00613	1644	6.18	3845	5.286	4478	5.562	5623	5.96	1.616	172	0.01967	1.889	1	1	1	1	1	1	1	Oxford Journals (on behalf of Society for Neuro-On	duke_university_press	Oxford University Press	1	1	1	usa	north america
	113	NUTR CANCER		1978	english	2.627	3533	2.964	0.179	106	0.00701	0.77	1.974	3788	2.553	3928	2.783	3936	2.964	0.179	106	0.00701	0.77	2.695	4472	2.635	4616	2.322	4539	2.693	0.486	148	0.00692	0.661	1	1	1	1	1	1	1	Informa Healthcare	taylor_francis	Informa	1	1	1	usa	north america
	114	ONCOGENE		1987	english	7.216	56007	6.729	1419	721	0.25962	2675	7.135	57366	7.414	59299	6.373	58176	6.729	1419	721	0.25962	2675	7.357	60526	8.559	62603	8.459	64071	7.632	1.963	572	0.10375	2.624	1	1	1	1	1	1	1	nature publishing group (MacMillan Publishers Limi	nature_publishing_group	Nature	1	1	1	england	uk
	115	ONCOL NURS FORUM		1974	english	2.207	2444		0.229	70	0.00475		1.907	2231	1.779	2558	2.509	2649		0.229	70	0.00475		2.393	2608	2.83	2751	2.788	2655	3.08	0.403	62	0.00401	0.919	1	1	1	1	1	1	1	Oncology Nursing Society	oncology_nursing_society	Oncology Nursing Society	1	1	1	usa	north america
	116	ONCOL REP		1994	english	1.524	4573	1.58	0.213	437	0.01947	0.422	1.588	5175	1.686	5644	1.835	6434	1.58	0.213	437	0.01947	0.422	2.297	7576	2.191	8656	2.301	10566	2.33	0.508	725	0.02244	0.539	1	1	1	1	1	1	1	Spandidos publications	prof_spandidos	Spandidos	21	2	2	greece	europe
	117	ONCOL RES		1989	english	1.209	829	1.371	0.167	30	0.00178	0.392	1.478	906	0.826	854	1.299	853	1.371	0.167	30	0.00178	0.392	1.634	955	0.916	920	1.059	959	1.296	1.429	14	0.00123	0.3	1	1	1	1	1	1	1	Cognizant Communication Corporation	cognizant_communication_corp	Cognizant Communication Corporation	1			usa	north america
	118	ONCOLOGIST		1996	english	6.63	4676	6.284	1048	145	0.02021	1706	6.701	5337	5.826	5820	3.91	6100	6.284	1048	145	0.02021	1706	4.095	7190	4.54	7973	4.865	8617	4.857	0.94	149	0.02443	1.785	1	1	1	1	1	1	1	AlphaMed Press (für Society for Translational Onco	alphamed_press	AlphaMed Press	1	1	1	usa	north america
	119	ONCOLOGY [BASEL]		1948	english	1.336	2833	2.305	0.049	81	0.00928	0.603	2.112	2970	2.538	3446	2.267	3586	2.305	0.049	81	0.00928	0.603	2.165	3740	2.613	4006	2.422	4098	2.578	0.323	99	0.00686	0.707	1	1	1	1	1	1	1	Karger	karger	Karger	16			switzerland	europe
	120	ONCOLOGY [NY]		1987	english	0.764	1375		0.067	60	0.0025		1.256	1454	1.825	1339	1.026	1312		0.067	60	0.0025		3.188	2057	2.981	1885	2.322	1967	2.196	1.458	59	42251		0	0	0	1	1	1	0	CMPMedica	cmp_healthcare (although p r r inc mentioned)	CMPMedica	1	1	1	usa	north america
	121	ONKOLOGIE		1992	german	1.545	892	1.459	0.368	106	0.00271	0.303	1.234	834	1.156	924	0.868	867	1.459	0.368	106	0.00271	0.303	1	932	0.835	1029	0.863	1023	0.953	0	0	0.00237	0.267	1	1	1	1	1	1	1	Karger	karger	Karger	6	2	2	switzerland	europe
	122	ORAL ONCOL		1992	english	2.928	3397	2.874	0.503	157	0.01096	0.768	3.123	3905	2.871	4226	2.857	4568	2.874	0.503	157	0.01096	0.768	2.695	5280	3.029	5836	3.607	6441	3.692	0.886	166	0.01437	0.99	1	1	1	1	1	1	1	Elsevier	elsevier	Elsevier	1	2	4	england	uk
	123	PATHOL ONCOL RES		1995	english	1.26	622	1.376	0.08	75	0.00163	0.336	1.152	648	1.483	834	1.366	916	1.376	0.08	75	0.00163	0.336	1.555	1232	1.806	1397	1.855	1528	1.674	0.452	124	0.00369	0.409	1	1	1	1	1	1	1	Springer	springer	Springer	24	2	2	hungary	europe
33	124	PEDIATR BLOOD CANCER		1975	english	2.394	2447	2.406	0.478	475	0.01308	0.644	2.134	3159	1.948	3987	1.891	4511	2.406	0.478	475	0.01308	0.644	2.353	5772	2.562	6629	2.386	7020	2.224	0.562	443	0.02445	0.799	1	1	1	1	1	1	1	Wiley Interscience	wiley	Wiley	1	1	1	usa	north america
60	125	PEDIATR HEMAT ONCOL		1984	english	0.897	846		0.102	88	0.00212	0.236	0.794	825	0.81	948	0.891	921		0.102	88	0.00212	0.236	0.895	962	0.963	865	1.096	1047	1.108	0.237	80	0.00225	0.364	1	1	1	1	1	1	1	Informa healthcare	taylor_francis	Informa	1	1	1	usa	north america
	126	PROG EXP TUMOR RES		1960	english	1.5	198	1.974	0	16	0.00069	0.82	0.423	192	0.25	174		185	1.974	0	16	0.00069	0.82						3		0.375	8	0		0	0	0	0	0	1	0	Karger	karger	Karger				switzerland	europe
	127	PROSTATE CANCER P D		1997	english	2.062	828	1.845	0.246	61	0.00381	0.567	2.096	912	2.263	964	2.421	1050	1.845	0.246	61	0.00381	0.567	2.811	1175	2.83	1395	3.425	1510	3.003	0.8	55	0.00456	0.996	1	1	1	1	1	1	1	nature publishing group (MacMillan Publishers Limi	nature_publishing_group	Nature	16			england	uk
	128	PSYCHO-ONCOL		1992	english	3.15	3228	3.945	0.412	148	0.01103	1107	2.684	3699	2.874	4157	3.339	38	3.945	0.412	148	0.01103	1107	3.506	6022	4.044	7446	2.443	6751	3.285	0.48	175	0.01607	1.045	1	1	1	1	1	1	1	Wiley Interscience	wiley	Wiley	1	1	1	england	uk
	129	RADIOTHER ONCOL		1984	english	3.99	8043	3.918	1000	222	0.02094	0.968	2.529	358	2.409	528	5.58	10758	3.918	1000	222	0.02094	0.968	4.52	11425	4.857	12480	4.363	12939	4.502	0.963	300	0.03171	1.381	1	1	1	1	1	1	1	Elsevier	elsevier	Elsevier	17	2	2	netherlands	europe
	130	RADIAT ONCOL		2006	english	2.043	205	2.065	0.2	40	0.00126	0.618	4.343	8896	4.337	9609	2.321	843	2.065	0.2	40	0.00126	0.618	2.107	1273	2.36	1933	2.546	2889	2.749	0.416	269	0.01198	0.844	1	1	1	1	1	1	1	biomed central	biomed_central	Biomed Central	6	2	2	england	uk
	131	RECENT PAT ANTI-CANC		2006	english	1.796	93	1.796	0.217	23	0.00054	0.501	2.822	246	2.368	290	2.723	324	1.796	0.217	23	0.00054	0.501	2.7	413	2.863	468	4.295	547	2.909	0.727	22	0.00142	0.738	0	0	1	1	1	1	1	Bentham Science Publishers	bentham	Bentham Science	0			united arab emirates	australasia
	132	SEMIN CANCER BIOL		1990	english	8.284	3506	7.708	1939	49	0.01677	3112	6.918	3708	7.758	3820	6.475	3861	7.708	1939	49	0.01677	3112	7.436	4299	9.143	4731	9.33	5094	8.105	3.039	51	0.01098	2.695	0	0	0	1	1	1	1	Elsevier	elsevier	Elsevier	8	2	2	england	uk
	133	SEMIN ONCOL		1974	english	3.956	6666	2.919	0.176	74	0.01638	0.863	3.143	6107	3.355	5562	3.5	5341	2.919	0.176	74	0.01638	0.863	4.327	5319	3.943	5116	3.898	4967	3.678	0.469	81	0.00731	1.244	0	0	1	1	0	1	0	Elsevier	elsevier	Elsevier	1	1	1	usa	north america
	134	SEMIN RADIAT ONCOL		1991	english	4.312	1393	4.989	0.879	33	0.00594	1507	4.318	1563	4.185	1603	4.031	1576	4.989	0.879	33	0.00594	1507	3.971	1808	3.768	1782	4.029	1924	4.124	0.351	37	0.00412	1.53	0	0	0	1	0	1	0	Elsevier	elsevier	Elsevier	1	1	1	usa	north america
6	135	STEM CELLS		1993	english	7.741	10459	8.212	1.526	333	0.06036	2.673	7.747	12969	7.871	16123	7.781	17241	8.212	1.526	333	0.06036	2.673	7.701	18253	7.133	20399	6.523	20143	7.532	1.363	281	0.04897	2.469	1	1	1	1	1	1	1	AlphaMed Press / Wiley Blackwell	alphamed_press	AlphaMed Press	1	1	1	usa	north america
	136	STRAHLENTHER ONKOL		1986	multi_language	3.005	1914	2.329	0.318	85	0.00369	0.326	3.776	2410	3.567	2181	3.561	2186	2.329	0.318	85	0.00369	0.326	4.163	2485	2.733	2381	2.914	2522	2.402	0.728	147	0.0044	0.505	1	1	1	1	1	1	1	Springer	urban_vogel	Springer	6	2	2	germany	europe
	137	SUPPORT CARE CANCER		1992	english	2.422	2614	2.34	0.437	151	0.0089	0.598	2.089	2849	2.058	3110	2.597	3929	2.34	0.437	151	0.0089	0.598	2.649	4807	2.495	5896	2.364	6386	2.651	0.584	361	0.01789	0.823	1	1	1	1	1	1	1	Springer	springer	Springer	3	1	1	usa	north america
	138	SURG ONCOL		1992	english	1.083	764	1.842	0.432	37	0.00191	0.487	1.728	835	2.886	936	2.444	996	1.842	0.432	37	0.00191	0.487	2.136	1126	2.367	1196	3.27	1346	2.795	0.241	29	0.00363	0.868	0	0	0	1	1	1	1	Elsevier	elsevier	Elsevier	2	2	4	england	uk
	139	SURG ONCOL CLIN N AM		1992	english	1.373	754		0.143	49	0.00236		1.327	819	1.118	698	1.117	707		0.143	49	0.00236		1.222	827	1.674	766	1.806	860	1.419	0.542	48	0.0017	0.451	0	0	0	1	1	1	1	Elsevier	elsevier	Elsevier	1	1	1	usa	north america
	140	TECHNOL CANCER RES T		2002	english	1.951	1009	2.627	0.379	58	0.00589	0.768	2.023	1037	1.814	1235	1.692	1165	2.627	0.379	58	0.00589	0.768	1.943	1217	1.886	1272	1.73	1398	1.91	0.594	64	0.00265	0.554	1	1	1	1	1	1	1	adenine press	adenine_press	Adenine Press	1	1	1	usa	north america
	141	TUMOR BIOL		1980	english	2.238	954	2.184	0.167	42	0.00278	0.606	1.94	873	2.026	1005	2.143	1133	2.184	0.167	42	0.00278	0.606	2.518	1658	2.84	2530	3.611	4979	3.404	0.568	1504	0.01005	0.638	1	1	1	1	1	1	1	Springer	karger	Springer	18	2	2	switzerland	europe
	142	TUMORI		1911	multi_language	0.791	1386		0.138	130	0.0028	0.182	0.863	1430	1.014	1517	0.606	1476		0.138	130	0.0028	0.182	0.922	1675	1.09	1723	1.269	1807	1.123	0.109	119	0.00333	0.299	1	1	1	1	1	1	1	"by Il Pensiero Scientifico Editore on behalf of t	pensiero_scientifico_editor	Pensiero Scientifico Editore	4	2	2	italy	europe
	143	UROL ONCOL-SEMIN ORI		1983	english	2.662	865	1.962	0.475	101	0.00474	0.629	2.531	1100	3.172	1481	3.216	1739	1.962	0.475	101	0.00474	0.629	3.647	2140	3.363	2590	2.768	3033	2.789	0.898	283	0.00959	0.841	1	1	1	1	1	1	1	Elsevier	elsevier	Elsevier	1	1	1	usa	north america
54		ACTA HAEMATOL-BASEL		1948	english	1.191	1582	1.198	0	82	0.00332	0	1.069	1530	1.316	1638	1.354	1552	1.198	0	82	0.00332	0	0.894	1563	0.994	1515	1.116	1507	1.053	0.25	96	0.00221	0.318	1	1	1	1	1	1	1	Karger	karger	Karger	10	2	2	switzerland	europe
40		AM J HEMATOL		1976	english	2.126	4740	2.118	1	174	0.01243	1	2.61	4616	3.576	5063	4.671	5273	2.118	1	174	0.01243	1	3.276	5813	3.477	6292	3.798	6807	3.863	1.09	188	0.01937	1.461	1	1	1	1	1	1	1	Wiley-Blackwell	wiley	Wiley	1	1	1	usa	north america
30		ANN HEMATOL		1950	english	2.454	2582	2.217	1	98	0.00873	1	2.919	2799	2.688	2913	2.615	3170	2.217	1	98	0.00873	1	2.635	3493	2.396	3410	2.634	3683	2.39	0.663	199	0.00902	0.718	1	1	1	1	1	1	1	Springer	springer	Springer	6	2	2	germany	europe
7		ARTERIOSCL THROM VAS		1995	english	6.858	28132	7.582	1.615	322	0.11515	2.856	7.235	29651	7.215	30841	6.368	30722	7.582	1.615	322	0.11515	2.856	6.986	31851	5.533	32038	6	32864	6.195	1.353	312	0.05899	2.112	1	1	1	1	1	1	1	American Heart Association	lippincott	Wolters Kluwer	1	1	1	usa	north america
26		BEST PRACT RES CL HA		1972	english	2.757	972		0.073	55	0.00461		3.134	1139	2.178	1109	2.637	1200		0.073	55	0.00461		2.825	1274	2.549	1131	2.12	1266	2.423	0.182	33	0.00323	0.817	1	1	1	1	1	1	1	Elsevier	elsevier	Elsevier				netherlands	europe
16		BIOL BLOOD MARROW TR		1995	english	3.732	3252	3.763	1	201	0.01388	1.019	3.149	3624	3.275	4443	3.873	5289	3.763	1	201	0.01388	1.019	3.694	5962	3.348	6442	3.404	7164	3.615	0.876	275	0.02229	1.24	0	0	1	1	1	1	1		elsevier	Elsevier				usa	north america
36		BIORHEOLOGY		1962	multi_language	2.273	1670	2.412	0	42	0.00386	1	1.279	1842	2.013	1660	1.93	1657	2.412	0	42	0.00386	1	1.911	1490	1.59	1688	1.179	1608	2.068	0.12	25	0.00104	0.557	1	1	1	1	1	1	1	IOS Press	ios press	IOS Press	3	1	1	england	uk
2		BLOOD		1945	english	10.432	122032	9.691	2.244	1237	0.46253	3.371	10.555	126597	10.558	135857	9.898	140118	9.691	2.244	1237	0.46253	3.371	9.338	143670	9.775	149865	10.452	150854	9.567	2.415	853	0.37425	3.631	1	1	1	1	1	1	1	American Society of Hematology	american_society_hematology	American Society of Hematology	1	1	1	usa	north america
28		BLOOD CELL MOL DIS		1975	english	2.749	2508	2.564	1.121	107	0.00987	1	2.901	2626	2.716	2582	2.351	2678	2.564	1.121	107	0.00987	1	2.316	2771	2.331	2701	2.646	2821	2.303	0.513	76	0.00518	0.764	1	1	1	1	1	1	1	Elsevier	elsevier	Elsevier	1	1	1	usa	north america
49		BLOOD COAGUL FIBRIN		1990	english	1.398	2162	1.577	0	132	0.00565	0	1.246	2159	1.408	2219	1.238	2083	1.577	0	132	0.00565	0	1.285	2273	1.38	2299	1.403	2412	1.391	0.361	169	0.00449	0.401	1	1	1	1	1	1	1	Lippincott Williams & Wilkins	lippincott	Wolters Kluwer	1	1	1	usa	north america
46		BLOOD PURIFICAT		1983	english	1.748	1035	1.658	0	74	0.00271	0	1.893	1104	1.521	1043	2.104	1335	1.658	0	74	0.00271	0	1.758	1364	1.92	1473	1.284	1362	1.564	0.187	91	0.00339	0.46	1	1	1	1	1	1	1	Karger	karger	Karger	4	2	2	switzerland	europe
5		BLOOD REV		1987	english	7.816	1355	6.252	1	30	0.00603	2.214	7.185	1423	5.619	1629	5.355	1632	6.252	1	30	0.00603	2.214	6.662	1770	5.451	1913	5.565	1974	5.405	0.828	29	0.00545	2.102	0	0	0	1	1	1	1		churchill_livingstone	Churchill Livingstone				scotland	uk
14		BRIT J HAEMATOL		1955	english	4.478	20136	4.248	1	353	0.05652	1.323	4.597	20427	4.942	20811	4.941	20380	4.248	1	353	0.05652	1.323	4.726	20668	4.959	20955	4.711	20845	4.676	0.894	330	0.04123	1.772	1	1	1	1	1	1	1	Wiley-Blackwell	wiley	Willey	2	2	4	england	uk
3		CIRC RES		1953	english	9.989	39873	10.445	1.7	320	0.14796	4.228	9.214	39903	9.504	42346	9.489	43101	10.445	1.7	320	0.14796	4.228	11.028	46448	11.089	47185	11.019	47773	10.965	3.439	246	0.08284	3.794	1	1	1	1	1	1	1	American Heart Association	lippincott	Wolters Kluwer	1	1	1	usa	north america
1		CIRCULATION		1950	english	14.595	143852	13.538	2.647	607	0.4826	4.791	14.816	145961	14.432	151045	14.739	148286	13.538	2.647	607	0.4826	4.791												1	1	1	1	1	0	0	American Heart Association	lippincott	Wolters Kluwer	1	1	1	usa	north america
48		CLIN APPL THROMB-HEM		1995	english	1.421	673	1.525	0	62	0.0022	0	1.351	685	1.476	783	1.332	810	1.525	0	62	0.0022	0	1.165	1009	1.575	1249	2.392	1343	1.552	0.368	117	0.00365	0.417	1	1	1	1	1	1	1	Sage	sage	Sage	3	1	1	usa	north america
45		CLIN HEMORHEOL MICRO		1981	english	1.814	1108	1.403	0	111	0.00199	0	1.78	1583	2.838	1493	3.398	1756	1.403	0	111	0.00199	0					2.242	2007	2.096	0.402	117	0.00326	0.409	1	1	1	1	1	1	1	IOS Press	ios press	IOS Press	11	2	2	netherlands	europe
51		CLIN LAB HAEMATOL		1979	english	1.304	861	1.238		0	0.00196	0	0		0				1.238		0	0.00196	0												1	1	1	0	0	0	0	Wiley-Blackwell	wiley	Wiley	2	2	4	england	uk
11		CURR OPIN HEMATOL		1993	english	4.779	2191	4.438	1	81	0.01089	1.781	5.193	2298	4.953	2449	4.52	2564	4.438	1	81	0.01089	1.781	3.973	2602	4.053	2621	3.97	2591	3.578	0.685	73	0.00801	1.446	0	0	0	1	1	1	1		lippincott	Wolters Kluwer				usa	north america
20		CYTOTHERAPY		1999	english	3.471	1213	3.259	0	84	0.00569	1	2.204	1455	2.925	1993	3.627	2418	3.259	0	84	0.00569	1	3.275	2906	3.1	3504	3.293	3788	3.26	0.642	162	0.00811	0.86	1	1	1	1	1	1	1	Informa Healthcare	taylor_francis	Informa	1	1	1	norway	europe
39		EUR J HAEMATOL		1964	english	2.237	3068	2.087	1	142	0.01101	1	2.345	3259	2.785	3530	2.614	3512	2.087	1	142	0.01101	1	2.385	3559	2.414	3563	2.066	3655	2.237	0.442	156	0.00817	0.757	1	1	1	1	1	1	1	Wiley-Blackwell	wiley	Wiley	17	2	2	denmark	europe
24		EXP HEMATOL		1973	english	3.203	6393	3.49	1	172	0.0246	1.247	3.106	6524	3.198	6705	2.905	6669	3.49	1	172	0.0246	1.247	2.939	6422	2.806	6353	2.475	5951	2.746	0.475	99	0.00894	0.964	1	1	1	1	1	1	1	Elsevier	elsevier	Elsevier	1	1	1	usa	north america
62		GEMATOL TRANSFUZIOL		1956	russian	0.107	72	0	0	70	7e-05	0	0.068	47	0.033	36	0.089	47	0	0	70	7e-05	0	0.022	23	0.101	44	0.101	45	0.074	0.029	35	2e-05	0.007	1	1	1	1	1	1	1	MEDITSINA PUBLISHERS	ministerstvo_zdravookhraneniya	MEDITSINA PUBLISHERS	19	2	2	russia	australasia
9		HAEMATOL-HEMATOL J		1914	english	5.978	7459	5.513	1.618	207	0.03364	1.674	6.416	8299	6.532	9671	6.424	10766	5.513	1.618	207	0.03364	1.674					5.814	12975	5.653	1.562	217	0.04042	2.095	1	1	1	1	1	1	1	European Haematology Association	ferrata_storti_foundation	European Haematology Association	4	2	2	england	uk
32		HAEMOPHILIA		1994	english	2.394	2953	2.68	1	188	0.00706	0	2.505	3380	2.364	3039	2.597	3933	2.68	1	188	0.00706	0	3.131	4851	2.468	4682	2.603	4882	2.584	0.605	195	0.00771	0.54	1	1	1	1	1	1	1	Wiley-Blackwell	wiley	Wiley	16			usa	north america
47		HEMATOLOGY		1985	english	1.425	865		0	55	0.00431		1.333	870	1.336	939	1.487	919		0	55	0.00431		1.402	938	1.189	867	1.253	953	1.285	0.225	71	0.00228	0.401	1	1	1	1	1	1	1	Maney-Publishing	maney_publishing	Maney	2	2	4	england	uk
57		HEMOGLOBIN		1976	english	1	648	1	0	72	0.00095	0	1.274	752	1.414	861	1.304	717	1	0	72	0.00095	0	1.064	834	0.955	892	0.787	844	1.061	0.175	97	0.00159	0.267	1	1	1	1	1	1	1	Informa Healthcare	taylor_francis	Informa	11	2	2	usa	north america
53		INT J HEMATOL		1938	english	1.283	1856	1.308	0	181	0.00703	0	1.168	2003	1.324	2252	1.268	2427	1.308	0	181	0.00703	0	1.536	2805	1.679	2808	1.918	3246	1.677	0.323	186	0.00875	0.525	1	1	1	1	1	1	1	Springer	springer	Springer	7	3	3	japan	australasia
58		INT J LAB HEMATOL		1979	english	1	79	1	0	76	0.00036	0	1.304	198	1.368	362	1.176	447	1	0	76	0.00036	0	1.388	591	1.87	802	1.819	912	1.551	0.403	77	0.00305	0.434	1	1	1	1	1	1	1	Wiley-Blackwell	wiley	Wiley	2	2	4	england	uk
10		J CEREBR BLOOD F MET		1981	english	5.741	11392	5.516	1.027	184	0.03189	1.866	5.457	11951	4.522	11677	5.008	12737	5.516	1.027	184	0.03189	1.866	5.66	14671	5.339	14721	5.407	15903	5.455	0.974	232	0.02931	1.784	1	1	1	1	1	1	1	Nature Publishing Group (NPG)	nature_publishing_group	Nature	6	2	2	usa	north america
44		J CLIN APHERESIS		1982	english	1.838	499	1.529	0	26	0.00136	0	1.682	494	1.103	592	1.933	627	1.529	0	26	0.00136	0	1.775	696	1.579	847	1.791	751	1.758	0.175	40	0.00168	0.502	1	1	1	1	1	1	1	Wiley-Blackwell	wiley	Wiley	1	1	1	usa	north america
12		J LEUKOCYTE BIOL		1984	english	4.605	12854	4.689	1	340	0.0552	1.768	4.403	13946	4.626	14851	4.992	15475	4.689	1	340	0.0552	1.768	4.877	16040	4.304	16343	4.289	16298	4.705	0.701	197	0.02977	1.713	1	1	1	1	1	1	1	Society for Leukocyte Biology	federation_amer_soc_exp_biol	Society for Leukocyte Biology	1	1	1	usa	north america
8		J THROMB HAEMOST		2003	english	6.291	9050	5.895	1.208	245	0.0601	1.832	6.069	9876	5.439	11417	5.731	12697	5.895	1.208	245	0.0601	1.832	6.176	14645	5.55	14435	5.72	14764	5.593	0.987	233	0.04504	2.033	1	1	1	1	1	1	1	Wiley-Blackwell	wiley	Wiley	2	2	4	england	uk
38		J THROMB THROMBOLYS		1994	english	2.266	1012	1.89	1	93	0.00425	1	1.846	1055	1.539	1199	1.476	1355	1.89	1	93	0.00425	1	1.703	1572	2.039	1700	2.169	1957	1.83	0.497	149	0.00624	0.573	1	1	1	1	1	1	1	Springer	springer	Springer	1	1	1	netherlands	europe
29		MICROCIRCULATION		1994	english	2.464	1352	2.996	1	62	0.00628	1.077	2.368	1434	2.533	1516	2.574	1702	2.996	1	62	0.00628	1.077	2.881	2028	2.263	1915	2.565	2065	2.71	1	69	0.00433	0.866	1	1	1	1	1	1	1	Informa Healthcare	(taylor_francis) Wiley_blackwell	Informa	1	1	1	usa	north america
50		PATHOPHYSIOL HAEMO T		2002	english	1.318	545	1.632		85	0.00287	1			3.882	574	2.235	611	1.632		85	0.00287	1		543										1	1	1	1	0	0	0	Karger	karger	Karger	18	2	2	switzerland	europe
37		PLATELETS		1990	english	2.271	1080	2.111	0	78	0.00432	1	2.272	1156	2.117	1353	1.847	1493	2.111	0	78	0.00432	1	2.391	1748	2.627	1975	2.982	2026	2.454	0.576	99	0.00449	0.666	1	1	1	1	1	1	1	Informa Healthcare	taylor_francis	Informa	2	2	4	scotland	uk
25		SEMIN HEMATOL		1964	english	3.07	2505	3.094	0	57	0.00773	1.09	2.703	2411	3.038	2372	3.989	2370	3.094	0	57	0.00773	1.09	2.756	2205	2.462	2212	3.274	2025	3.132	0.697	33	0.00418	1.288	0	0	0	1	0	1	0		elsevier	Elsevier				usa	north america
17		SEMIN THROMB HEMOST		1975	english	3.695	2907	3.348	1	94	0.00936	1	3.214	2783	4.169	3204	4.524	3271	3.348	1	94	0.00936	1	3.839	3542			3.876	3607	3.573	2.32	97	0.00716	0.965	0	0	0	1	1	1	1		thieme	Thieme				usa	north america
22		SHOCK		1994	english	3.394	5294	3.19	1.345	226	0.01772	1	2.871	5860	3.203	6124	2.848	5993	3.19	1.345	226	0.01772	1	2.777	6161	2.732	6465	3.045	6536	2.813	2.024	165	0.01036	0.752	1	1	1	1	1	1	1	Lippincott Williams & Wilkins	lippincott	Wolters Kluwer	1	1	1	usa	north america
23		STEM CELLS DEV		2004	english	3.273	1126	3.322	1	109	0.00656	1	4.146	1749	4.791	2634	4.459	3304	3.322	1	109	0.00656	1	4.7	4295	4.202	5517	3.727	6061	4.055	0.881	269	0.01909	1.069	1	1	1	1	1	1	1	Mary Ann Liebert, Inc,	mary_ann_liebert	Mary Ann Liebert Inc.	1	1	1	usa	north america
52		THER APHER DIAL		2003	english	1.288	853	1.439	0	89	0.00252	0	1.14	901	1.098	958	1.391	1060	1.439	0	89	0.00252	0	1.264	1016	1.532	1281	1.705	1208	1.404	0.284	88	0.0023	0.359	1	1	1	1	1	1	1	Wiley-Blackwell	wiley	Wiley	7	3	3	usa	north america
15		THROMB HAEMOSTASIS		1976	english	3.803	16432	3.638	1.422	289	0.03909	1.102	4.451	15722	4.701	16259	5.044	16502	3.638	1.422	289	0.03909	1.102	4.782	17392	5.76	17000	4.984	16286	4.451	1.254	252	0.032	1.489	1	1	1	1	1	1	1	Schattauer	schattauer	Schattauer	6	2	2	germany	europe
31		THROMB RES		1972	multi_language	2.449	5859	2.327	0	254	0.01485	1	2.406	5763	2.372	6636	2.44	6929	2.327	0	254	0.01485	1	2.799	7902	2.427	8010	2.447	8170	2.455	0.512	434	0.01969	0.771	1	1	1	1	1	1	1	Elsevier	elsevier	Elsevier	16			usa	north america
59		TRANSFUS APHER SCI		2001	english	1	623	1.446	0	67	0.00227	0	0.938	611	1.587	789	1.25	827	1.446	0	67	0.00227	0	1.34	943	1.072	1059	0.768	1127	1.145	0.144	139	0.00279	0.326	1	1	1	1	1	1	1	Elsevier	elsevier	Elsevier	3	1	1	england	uk
56		TRANSFUS CLIN BIOL		1958	multi_language	1.016	406	1	0	63	0.00143	0	0.701	412	0.782	445	0.803	441	1	0	63	0.00143	0	0.638	422	0.673	518	0.712	412	0.606	0	43	0.00054	0.121	1	1	1	1	1	1	1	Elsevier	elsevier	Elsevier	11	2	2	france	europe
61		TRANSFUS MED HEMOTH		1992	english	0.491	134	0	1	51	0.00026	0	0.589	128	0.824	185	1.164	265	0	1	51	0.00026	0	1.251	328	2.011	508	1.824	546	1.897	0.64	50	0.00173	0.509	1	1	1	1	1	1	1	Karger	karger	Karger	6	2	2	switzerland	europe
18		TRANSFUS MED REV		1987	english	3.553	722	3.727	1	20	0.0025	1.024	3.614	776	3.881	1053	3.583	981	3.727	1	20	0.0025	1.024	3.4	992	4.538	1065	2.923	1092	3.398	0.714	21	0.00243	1.191	0	0	0	1	1	1	1		elsevier	Elsevier				usa	north america
19		TRANSFUSION		1961	english	3.475	8133	3.251	1	312	0.01981	1	2.982	8619	3.3	9801	3.217	10063	3.251	1	312	0.01981	1	3.18	10618	3.568	11270	3.225	11584	3.07	0.954	370	0.02066	0.791	1	1	1	1	1	1	1	Wiley-Blackwell	wiley	Wiley	1	1	1	usa	north america
42		TRANSFUSION MED		1991	english	2.056	943	1.72	0	47	0.00254	0	1.808	824	2.155	1050	1.14	964	1.72	0	47	0.00254	0	1.599	1033	1.308	1123	1.647	1159	1.54	0.604	53	0.00202	0.464	1	1	1	1	1	1	1	Wiley-Blackwell	wiley	Wiley	2	2	4	england	uk
27		VOX SANG		1953	english	2.755	2856	2.416	1	89	0.00704	1	2.585	2677	3.292	3010	2.856	3034	2.416	1	89	0.00704	1	2.699	3049	3.303	3201	2.799	3292	2.837	0.52	102	0.00644	0.868	1	1	1	1	1	1	1	Wiley-Blackwell	wiley	Wiley	15	2	2	england	uk
																									406	1.901	616	2.372	878	2.239	0.662	157	0.00268	0.536			1	1	0	1	1
																								1.945	373	2.137	483	2.07	587	1.874	0.853	68	0.00318	0.719			1	1	0	1	1
																									345	1.589	436	1.602	490	1.371	0.675	40	0.00178	0.419			1	1	0	1	1
																										2.857	1994	0.807	1341				0.00434				1	0	0	1	0
																									138	0.34	119	0.36	136	0.359	0.077	52	0.00034	0.089			1	1	0	1	1
																									30	0.234	46	0.198	95	0.388	0.026	194	0.00024	0.085			1	1	0	1	1
																								10.143	639	15.929	2210	19.453	4605	20.259	5.761	92	0.03151	9.849			1	1	0	1	1
																								6.636	1450	6.627	2217	6.359	3908	6.368	0.572	979	0.01435	1.721			1	1	0	1	1
																										6.283	1133	6.266	2080	6.269	1.525	80	0.00695	1.4			1	0	0	1	1
																								6.701	1193	5.935	1517	5.331	2075	5.669	1.289	135	0.00835	1.929			1	1	0	1	1
																								4.458	738	4.933	1124	4.812	1475	4.417	0.784	88	0.00553	1.132			1	1	0	1	1
																								5.839	3385	5.641	3649	4.619	3873	5.055	0.736	91	0.00892	1.611			1	1	0	1	1
																										6.219	273	4.543	431		0.586	29	0.0019				1	0	0	1	1
																								4.891	3114	5.269	4033	4.444	4154	4.658	1.046	130	0.01848	1.466			1	1	0	1	1
																										4.237	2443	4.178	2805	4.71	0.4	155	0.01587	2.068			1	1	0	1	1
																										3.968	526	4.165	738	4.247	0.385	78	0.00333	1.259			1	0	0	1	1
																								2.764	298	3.458	445	4	562	3.531	0.6	40	0.00245	1.046			1	1	0	1	1
																												3.952	363	3.952	0.638	47	0.00183	1.387			1	0	0	1	1
																												3.857	361	3.857	1.331	127	0.00115	1.48			1	0	0	1	1
																								3.989	1747	4.828	2089	3.719	2566	4.692	1.287	94	0.00507	1.154			1	1	0	1	1
																								3.593	1325	2.655	1243	3.5	1228	3.263	0.475	40	0.0025	1.034			1	0	0	1	1
																								1.4	51	2.884	225	3.467	458	3.483	0.639	61	0.00211	1.106			1	1	0	1	1
																										3.226	658	3.402	788	3.519	0.425	80	0.0032	0.939			1	0	0	1	1
																								1.962	489	2.975	584	3.318	714	2.385	0.673	52	0.00213	0.653			1	0	0	1	1
																								3.57	632	3.292	982	3.303	1054	3.778	0.23	74	0.00515	1.464			1	1	0	1	1
																										2.639	470	3.271	781	3.048	0.843	89	0.00287	0.794			1	0	0	1	1
																										2.868	1099	2.891	1146	2.545	0.404	57	0.0038	0.775			0	0	0	1	1
																								2.943	502	2.558	678	2.884	944	3.164	0.237	76	0.00399	0.914			1	1	0	1	1
																												2.827	367		1.042	24	0.0016				1	0	0	1	0
																								2.422	700	3.24	791	2.822	763	2.426	0.415	53	0.00197	0.763			1	1	0	1	1
																								2.093	577	1.989	738	2.766	1127	2.728	0.267	131	0.00268	0.587			1	1	0	1	1
																										1.862	441	2.7	541		0.423	26	0.00161				1	0	0	1	1
																								1.271	2789	1.5	5194	2.514	10260	2.267	0.846	1385	0.01339	0.237			1	1	0	1	1
																												2.5	399	2.5	0.395	162	0.00165	0.774			1	0	0	1	1
																								1.73	322	1.6	390	2.494	511	1.88	0.864	44	0.00173	0.483			1	1	0	1	1
																								3.202	1706	2.611	1933	2.477	2311	2.886	0.403	236	0.00841	0.838			1	1	0	1	1
																								2.61	1386	2.939	2019	2.469	2273	2.974	0.744	133	0.00591	0.697			1	1	0	1	1
																										2.071	382	2.358	457		0.333	42	0.00174				1	0	0	1	1
																								2.073	115	1.342	222	2.311	737	2.088	0.261	241	0.00271	0.533			1	1	0	1	1
																								1.852	222	2.286	287	2.2	351		0.392	51	0.00182				0	0	0	1	1
																												2.155	981		0.88	75	0.00303				1	0	0	1	1
																								1.727	1376	2.17	1474	2.128	1716	1.745	0.349	152	0.00452	0.5			1	1	0	1	1
																								1.276	986	1.6	1194	2.077	1480	1.604	0.455	145	0.00412	0.407			1	1	0	1	1
																								1.594	479	1.286	559	2.066	785	2.46	0.138	29	0.00212	0.764			1	1	0	1	1
																								2.243	624	2.524	804	2.014	952	2.308	0.228	79	0.00183	0.478			1	1	0	1	1
																								0.448	110	0.932	209	1.935	442	1.256	0.326	92	0.00115	0.234			1	1	0	1	1
																								1.602	263	1.667	278	1.912	429	1.419	0.357	56	0.00124	0.344			1	1	0	1	1
																										1.783	1080	1.891	1821	2.001	0.18	1074	0.0055	0.456			1	1	0	1	1
																								1.118	70	1.146	115	1.859	266	1.64	0.327	55	0.00201	0.841			1	1	0	1	1
																								1.625	657	1.643	795	1.785	1037	1.802	0.336	122	0.00398	0.582			1	1	0	1	1
																								0.972	411	1.186	557	1.721	682	1.802	0.204	54	0.00195	0.426			1	1	0	1	1
																								1.33	861	1.505	858	1.585	926	1.49	0.346	107	0.00173	0.424			1	1	0	1	1
																								0.773	153	1.317	261	1.576	396	1.167	0.155	58	0.00161	0.32			1	1	0	1	1
																								1.17	784	1.484	1694	1.554	2902	1.494	0.279	888	0.00864	0.321			1	1	0	1	1
																								0.237	137	0.987	995	1.554	2504	1.409	0.207	952	0.00809	0.311			1	1	0	1	1
																								0.907	143	1.058	261	1.542	341	1.186	0.314	70	0.00133	0.338			1	1	0	1	1
																								1.714	100	2.103	152	1.472	170	1.548	0.048	21	0.00064	0.55			1	1	0	1	1
																								1.685	850			1.426	1129	1.814	0.239	92	0.00295	0.514			1	1	0	1	1
																								1.477	795	1.109	698	1.411	802	1.04	0.241	116	0.00122	0.145			1	1	0	1	0
																								1.092	1131	1.2	1475	1.408	2053	1.489	0.114	394	0.00555	0.358			1	1	0	1	1
																												1.284	142		0.228	57	0.00032				1	0	0	1	1
																												1.205	48	1.205	0.067	15	0.0002	0.317			1	0	0	1	1
																										0.945	714	0.91	800	1.083	0.219	137	0.00164	0.275			1	1	0	1	0
																								1.044	492	0.873	614	0.903	655	1.408	0.182	33	0.00119	0.429			1	0	0	1	1
																								0.65	45	1.126	146	0.898	149	0.743	0.099	91	0.00032	0.108			1	1	0	1	1
																								1.131	452	0.774	499	0.802	586		0.039	76	0.00122				1	0	0	1	1
																										0.949	569	0.791	737	0.957	0.054	240	0.00228	0.234			1	0	0	1	1
																								0.761	444	0.706	497	0.741	595	0.686	0.204	162	0.0015	0.148			1	1	0	1	1
																								0.347	73	0.181	55	0.282	67	0.25	0.083	36	0.00014	0.04			1	1	0	1	1
																								0.134	103	0.132	113	0.136	103	0.115	0.037	109	0.00014	0.016			0	1	0	1	1
																								0.243	41	0.077	50	0.134	55	0.216	0.132	38	0.00011	0.04			1	1	0	1	0
																								0.097	62	0.076	75	0.057	87	0.08	0.312	93	8e-05	0.014			1	1	0	1	1
																												0.019	1		0	30	2e-05				1	0	0	1	1
																													11		0.126	87	0				1	0	0	1	1
																								1.771	305	1.758	340	0.846	274	1.33	0.026	39	0.00078	0.488			1	1	0	1	1
[truncated: 42 more columns]

## Sheet: Legende
		Journal Name			JCR 2011 included		Journal Type		Pub Guidelines
		no change			0 – not included		0 – Reviews		0 – not included
		changed			1 – included		1 – Originals		1 – included
		Review
		Excluded – Explained in Comment!
		New name
